# Supplementary material for: Determination of reasonable ice amount in foam box of pasteurized milk under air logistics mode
Source: PLoS One. 2024 Oct 31;19(10):e0310798. doi: 10.1371/journal.pone.0310798 (PMC11527167; doi:10.1371/journal.pone.0310798)
Supplement: S1 File — (ZIP) [file pone.0310798.s001.zip]

Archive with 4 entries (4 files):
- Supporting Information/20 .xlsx
- Supporting Information/30.xlsx
- Supporting Information/40.xlsx
- Supporting Information/50.xlsx
