# Supplementary material for: Determination of reasonable ice amount in foam box of pasteurized milk under air logistics mode
Source: PLoS One. 2024 Oct 31;19(10):e0310798. doi: 10.1371/journal.pone.0310798 (PMC11527167; doi:10.1371/journal.pone.0310798)
Supplement: S1 File — (ZIP) [file pone.0310798.s001.zip › Supporting Information/20 .xlsx]

## Sheet: Sheet1
20%ice addition
Ambient Temperature	duration	Temperature inside the packaging
22	0	22
22	6	14
22	12	9
22	18	8
22	24	7.7
22	30	8.5
22	36	10.5
22	42	13
22	48	15
22	54	18
22	60	21
22	66	22
22	72	22
24	0	24
24	6	16
24	12	10.5
24	18	9
24	24	9.3
24	30	10
24	36	12
24	42	14.6
24	48	17
24	54	21
24	60	23
24	66	24
24	72	24
26	0	26
26	6	16.5
26	12	12
26	18	10
26	24	10.3
26	30	11
26	36	13.4
26	42	16
26	48	19
26	54	23.5
26	60	25
26	66	26
26	72	26
28	0	26
28	6	17
28	12	13
28	18	11
28	24	11.3
28	30	12
28	36	15
28	42	17.4
28	48	22
28	54	26
28	60	27.5
28	66	28
28	72	28
30	0	26
30	6	17.5
30	12	14
30	18	12
30	24	12.3
30	30	13
30	36	16.5
30	42	19.5
30	48	25.5
30	54	28.5
30	60	29.7
30	66	30
30	72	30
32	0	26
32	6	18
32	12	15
32	18	13
32	24	13.3
32	30	14.2
32	36	18
32	42	22
32	48	29
32	54	31
32	60	32
32	66	32
32	72	32
