# Supplementary material for: Determination of reasonable ice amount in foam box of pasteurized milk under air logistics mode
Source: PLoS One. 2024 Oct 31;19(10):e0310798. doi: 10.1371/journal.pone.0310798 (PMC11527167; doi:10.1371/journal.pone.0310798)
Supplement: S1 File — (ZIP) [file pone.0310798.s001.zip › Supporting Information/30.xlsx]

## Sheet: Sheet1
	加冰50%
	加冰50%
	时间	0	6	12	18	24	30	36	42	48	54	60	66	72
22	温度	22	12	7.5	7	7.3	8	10.5	13	16	18	20	21.5	22
	时间	0	6	12	18	24	30	36	42	48	54	60	66	72
24	温度	24	14.5	9	7.7	8	8.6	11.5	14.7	17.3	20	22.3	23.6	24
26	时间	0	6	12	18	24	30	36	42	48	54	60	66	72
	温度	26	16.5	10.5	8.5	8.6	9.5	12.5	16	19	21.8	23.6	25	26
28	时间	0	6	12	18	24	30	36	42	48	54	60	66	72
	温度	26	17	11	9.4	9.6	10.3	13.6	17.5	21	23	24.6	26	27
30	时间	0	6	12	18	24	30	36	42	48	54	60	66	72
	温度	26	17.5	11.5	10.5	10.8	11.3	14.5	19.5	22.5	24.5	26.1	27.2	28.5
32	时间	0	6	12	18	24	30	36	42	48	54	60	66	72
	温度	26	18	12	11	11.3	12	15	20.5	23.5	25.5	27.1	28.5	29.5
		加冰40%
		时间	0	6	12	18	24	30	36	42	48	54	60	66	72
	22	温度	26	7	3.5	4.7	4.9	5	6.7	8.8	11	13	15	16.6	20
		时间	0	6	12	18	24	30	36	42	48	54	60	66	72
	24	温度	26	8	4	4.9	5.2	5.3	6.9	9.2	13	15	17	19	23
	26	时间	0	6	12	18	24	30	36	42	48	54	60	66	72
		温度	26	9	4.5	5.2	5.4	5.5	7.6	10.2	14	18	20	22.3	25
	28	时间	0	6	12	18	24	30	36	42	48	54	60	66	72
		温度	26	10	5.2	5.4	5.7	6	8.5	11	16	19	21	23	26
	30	时间	0	6	12	18	24	30	36	42	48	54	60	66	72
		温度	26	11.5	5.4	5.7	5.9	6.3	10	13	18	20	22	24	27
	32	时间	0	6	12	18	24	30	36	42	48	54	60	66	72
		温度	26	13	5.7	5.8	6	7.2	12	17	21	23	24	25.5	27.4

## Sheet: Sheet2
30 %ice addition
Ambient Temperature	duration	Temperature inside the packaging
22	0	22
22	5	12
22	10	7.5
22	15	7
22	20	7.3
22	25	8
22	30	10.5
22	35	13
22	40	16
22	45	18
22	50	20
22	55	21.5
22	60	22
24	0	24
24	5	14.5
24	10	9
24	15	7.7
24	20	8
24	25	8.6
24	30	11.5
24	35	14.7
24	40	17.3
24	45	20
24	50	22.3
24	55	23.6
24	60	24
26	0	26
26	5	16.5
26	10	10.5
26	15	8.5
26	20	8.6
26	25	9.5
26	30	12.5
26	35	16
26	40	19
26	45	21.8
26	50	23.6
26	55	25
26	60	26
28	0	28
28	5	17
28	10	11
28	15	9.4
28	20	9.6
28	25	10.3
28	30	13.6
28	35	17.5
28	40	21
28	45	23
28	50	24.6
28	55	26
28	60	27
30	0	30
30	5	17.5
30	10	11.5
30	15	10.5
30	20	10.8
30	25	11.3
30	30	14.5
30	35	19.5
30	40	22.5
30	45	24.5
30	50	26.1
30	55	27.2
30	60	28.5
32	0	32
32	5	18
32	10	12
32	15	11
32	20	11.3
32	25	12
32	30	15
32	35	20.5
32	40	23.5
32	45	25.5
32	50	27.1
32	55	28.5
32	60	29.5
