# Supplementary material for: Determination of reasonable ice amount in foam box of pasteurized milk under air logistics mode
Source: PLoS One. 2024 Oct 31;19(10):e0310798. doi: 10.1371/journal.pone.0310798 (PMC11527167; doi:10.1371/journal.pone.0310798)
Supplement: S1 File — (ZIP) [file pone.0310798.s001.zip › Supporting Information/40.xlsx]

## Sheet: Sheet1
	加冰50%
	加冰40%
	时间	0	6	12	18	24	30	36	42	48	54	60	66	72
22	温度	22	11	7.3	6.8	7.2	7.7	8.8	11.5	15	18	20	21	22
	时间	0	6	12	18	24	30	36	42	48	54	60	66	72
24	温度	24	12.5	8	7.2	7.7	8.2	9.3	13	16.5	19.7	22.1	23	24
26	时间	0	6	12	18	24	30	36	42	48	54	60	66	72
	温度	26	14	8.5	8	8.6	9.1	10	14	17.6	21	23	24.6	26
28	时间	0	6	12	18	24	30	36	42	48	54	60	66	72
	温度	26	15	9	8.6	9.1	9.6	11	15.5	19	22	24.5	26	27
30	时间	0	6	12	18	24	30	36	42	48	54	60	66	72
	温度	26	16	9.5	9.1	9.6	10.5	12.5	17	21	24	26	27.2	28.5
32	时间	0	6	12	18	24	30	36	42	48	54	60	66	72
	温度	26	17	10	9.5	10.3	11.5	14.5	20	23	25	26.7	28	29
		加冰40%
		时间	0	6	12	18	24	30	36	42	48	54	60	66	72
	22	温度	26	7	3.5	4.7	4.9	5	6.7	8.8	11	13	15	16.6	20
		时间	0	6	12	18	24	30	36	42	48	54	60	66	72
	24	温度	26	8	4	4.9	5.2	5.3	6.9	9.2	13	15	17	19	23
	26	时间	0	6	12	18	24	30	36	42	48	54	60	66	72
		温度	26	9	4.5	5.2	5.4	5.5	7.6	10.2	14	18	20	22.3	25
	28	时间	0	6	12	18	24	30	36	42	48	54	60	66	72
		温度	26	10	5.2	5.4	5.7	6	8.5	11	16	19	21	23	26
	30	时间	0	6	12	18	24	30	36	42	48	54	60	66	72
		温度	26	11.5	5.4	5.7	5.9	6.3	10	13	18	20	22	24	27
	32	时间	0	6	12	18	24	30	36	42	48	54	60	66	72
		温度	26	13	5.7	5.8	6	7.2	12	17	21	23	24	25.5	27.4

## Sheet: Sheet2
40% ice addition
Ambient Temperature	duration	Temperature inside the packaging
22	0	22
22	5	11
22	10	7.3
22	15	6.8
22	20	7.2
22	25	7.7
22	30	8.8
22	35	11.5
22	40	15
22	45	18
22	50	20
22	55	21
22	60	22
24	0	24
24	5	12.5
24	10	8
24	15	7.2
24	20	7.7
24	25	8.2
24	30	9.3
24	35	13
24	40	16.5
24	45	19.7
24	50	22.1
24	55	23
24	60	24
26	0	26
26	5	14
26	10	8.5
26	15	8
26	20	8.6
26	25	9.1
26	30	10
26	35	14
26	40	17.6
26	45	21
26	50	23
26	55	24.6
26	60	26
28	0	28
28	5	15
28	10	9
28	15	8.6
28	20	9.1
28	25	9.6
28	30	11
28	35	15.5
28	40	19
28	45	22
28	50	24.5
28	55	26
28	60	27
30	0	30
30	5	16
30	10	9.5
30	15	9.1
30	20	9.6
30	25	10.5
30	30	12.5
30	35	17
30	40	21
30	45	24
30	50	26
30	55	27.2
30	60	28.5
32	0	32
32	5	17
32	10	10
32	15	9.5
32	20	10.3
32	25	11.5
32	30	14.5
32	35	20
32	40	23
32	45	25
32	50	26.7
32	55	28
32	60	29
