# Supplementary material for: Determination of reasonable ice amount in foam box of pasteurized milk under air logistics mode
Source: PLoS One. 2024 Oct 31;19(10):e0310798. doi: 10.1371/journal.pone.0310798 (PMC11527167; doi:10.1371/journal.pone.0310798)
Supplement: S1 File — (ZIP) [file pone.0310798.s001.zip › Supporting Information/50.xlsx]

## Sheet: Sheet1
	加冰50%
	加冰50%
	时间	0	6	12	18	24	30	36	42	48	54	60	66	72
22	温度	22	7	3.5	3.7	4	4.3	5	7	10	13	16.5	19	21
	时间	0	6	12	18	24	30	36	42	48	54	60	66	72
24	温度	24	8	4	4.2	4.7	5.1	6.5	8.6	12	15.5	18.5	20.5	23
26	时间	0	6	12	18	24	30	36	42	48	54	60	66	72
	温度	26	9	4.5	4.7	5.2	5.8	7.6	10.2	13.5	17.2	20	22.3	25
28	时间	0	6	12	18	24	30	36	42	48	54	60	66	72
	温度	26	10	5	5.2	5.7	6.4	8.5	11	15	18.5	21	23	26
30	时间	0	6	12	18	24	30	36	42	48	54	60	66	72
	温度	26	11.5	5.4	5.7	6.1	7	10	13	17	20	22	24	27
32	时间	0	6	12	18	24	30	36	42	48	54	60	66	72
	温度	26	13	6	6.3	6.7	8	12	16	19.7	22	24	26	28
		加冰40%
		时间	0	6	12	18	24	30	36	42	48	54	60	66	72
	22	温度	26	7	3.5	4	4.5	5	5.5	6	3	13	15	16.6	20
		时间	0	6	12	18	24	30	36	42	48	54	60	66	72
	24	温度	26	8	4	4.9	5.2	5.3	6.9	9.2	13	15	17	19	23
	26	时间	0	6	12	18	24	30	36	42	48	54	60	66	72
		温度	26	9	4.5	5.2	5.4	5.5	7.6	10.2	14	18	20	22.3	25
	28	时间	0	6	12	18	24	30	36	42	48	54	60	66	72
		温度	26	10	5.2	5.4	5.7	6	8.5	11	16	19	21	23	26
	30	时间	0	6	12	18	24	30	36	42	48	54	60	66	72
		温度	26	11.5	5.4	5.7	5.9	6.3	10	13	18	20	22	24	27
	32	时间	0	6	12	18	24	30	36	42	48	54	60	66	72
		温度	26	13	5.7	5.8	6	7.2	12	17	21	23	24	25.5	27.4

## Sheet: Sheet2
50% ice addition
Ambient Temperature	duration	Temperature inside the packaging
22	0	22
22	5	7
22	10	3.5
22	15	3.7
22	20	4
22	25	4.3
22	30	5
22	35	7
22	40	10
22	45	13
22	50	16.5
22	55	19
22	60	21
24	0	24
24	5	8
24	10	4
24	15	4.2
24	20	4.7
24	25	5.1
24	30	6.5
24	35	8.6
24	40	12
24	45	15.5
24	50	18.5
24	55	20.5
24	60	23
26	0	26
26	5	9
26	10	4.5
26	15	4.7
26	20	5.2
26	25	5.8
26	30	7.6
26	35	10.2
26	40	13.5
26	45	17.2
26	50	20
26	55	22.3
26	60	25
28	0	28
28	5	10
28	10	5
28	15	5.2
28	20	5.7
28	25	6.4
28	30	8.5
28	35	11
28	40	15
28	45	18.5
28	50	21
28	55	23
28	60	26
30	0	30
30	5	11.5
30	10	5.4
30	15	5.7
30	20	6.1
30	25	7
30	30	10
30	35	13
30	40	17
30	45	20
30	50	22
30	55	24
30	60	27
32	0	32
32	5	13
32	10	6
32	15	6.3
32	20	6.7
32	25	8
32	30	12
32	35	16
32	40	19.7
32	45	22
32	50	24
32	55	26
32	60	28
